# Supplementary material for: Clinicopathological and Epidemiological Findings in Pet Cats Naturally Infected with Feline Immunodeficiency Virus (FIV) in Australia
Source: Viruses. 2022 Sep 30;14(10):2177. doi: 10.3390/v14102177 (PMC9608632; doi:10.3390/v14102177)
Supplement: Supplementary file 1 [file viruses-14-02177-s001.zip]

Archive with 1 entries (1 files):
- viruses-1818171-supplementary.pdf
